# Supplementary material for: Disruption of Transmembrane Phosphatidylserine Asymmetry by HIV-1 Incorporated SERINC5 Is Not Responsible for Virus Restriction
Source: Biomolecules. 2024 May 10;14(5):570. doi: 10.3390/biom14050570 (PMC11118262; doi:10.3390/biom14050570)
Supplement: Supplementary file 1 [file biomolecules-14-00570-s001.zip]

Archive with 1 entries (1 files):
- biomolecules-2953684-supplementary.pdf
